# Supplementary material for: Dermal Absorption of Sesquiterpene Lactones from Arnica Tincture
Source: Pharmaceutics. 2022 Mar 29;14(4):742. doi: 10.3390/pharmaceutics14040742 (PMC9027632; doi:10.3390/pharmaceutics14040742)
Supplement: Supplementary file 1 [file pharmaceutics-14-00742-s001.zip]

Archive with 1 entries (1 files):
- pharmaceutics-1630976_proofreading_SM checked.pdf
